# Supplementary material for: Uncovering potential single nucleotide polymorphisms, copy number variations and related signaling pathways in primary Sjogren’s syndrome
Source: Bioengineered. 2021 Nov 24;12(2):9313–31. doi: 10.1080/21655979.2021.2000245 (PMC8809958; doi:10.1080/21655979.2021.2000245)
Supplement: Supplemental Material [file KBIE_A_2000245_SM8307.xlsx]

## Sheet: 19 common CNVs
	start_end	X.chr	start	end	cnv_state	default_score	len	inDB_count	inDBScore_MinMaxMedian	NA.	NA..1	gene_name	gene_type	gene_id	exon_count	UTR	transcript	phastConElement_count	phastConElement_minMax	haplo_insufIdx_count	haplo_insufIdx_score	Gene_intolarance_score	sanger_cnv	dgv_cnv	dgv_varType	dgv_varSubType	dgv_pubmedId	DGV_Stringency2_count	DGV_Stringency2_PopFreq	DGV_Stringency12_count	DGV_Stringency12_popFreq	X1000g_del	X1000g_ins	omim_morbidMap	ddd_mutConsequence	ddd_diseaseName	ddd_pubmedId	clinVar_disease	hgvs_varName
1	111281617_111498868	6	111281617	111498868	1	145.75	217251	11	145.75	269.15	256.32	AL357515.1:F|GSTM2P1:F|RPF2:F|GTF3C6:P|SLC16A10:P	pseudogene;protein_coding;miRNA	ENSG00000266032.1;ENSG00000218803.1;ENSG00000155115.6;ENSG00000197498.8;ENSG00000112394.12	ENST00000480191.1:4|ENST00000329970.7:4	chr6-111288991-111289093|chr6-111408781-111408955;chr6-111498415-111498868	ENST00000480191.1;ENST00000329970.7|ENST00000439288.1;ENST00000465319.1;ENST00000419619.1;ENST00000368851.5;ENST00000368850.3	685	0.923611	3	9.1:85.7:11.0|0.672:0.071:0.614	NA|41.13466635|92.11033486|17.60419176	NA	17	CNV	deletion;loss;duplication;novel;insertion;gain	23290073;18987735;23128226;24416366;23825009;20981092;insertion;20482838;19546169;18451855;20534489;21841781;17160897	NA	NA	NA	NA	NA	NA	NA	NA	NA	NA	NA	NA
2	111583460_111634692	6	111583460	111634692	1	209.14	51232	11	65.58	384.5	371.66	RP5-1112D6.7:F|REV3L:P|RP5-1112D6.4:F|KIAA1919:P|RP5-1112D6.8:P	antisense;protein_coding;lincRNA	ENSG00000009413.11;ENSG00000230177.1;ENSG00000272356.1;ENSG00000271789.1;ENSG00000173214.5	ENST00000368802.3:5|ENST00000462119.1:6|ENST00000358835.3:5|ENST00000434009.1:5|ENST00000368805.1:5|ENST00000422377.1:5	chr6-111620234-111621221;chr6-111620234-111621221;chr6-111620234-111621359;chr6-111620234-111621359;chr6-111620278-111621221;chr6-111628564-111628773;chr6-111628564-111628773;chr6-111631056-111631302;chr6-111631056-111631302;chr6-111632272-111632462;chr6-111632272-111632462;chr6-111634555-111634692;chr6-111634555-111634692|chr6-111588320-111592370	ENST00000462119.1;ENST00000434009.1;ENST00000368802.3;ENST00000368805.1;ENST00000422377.1;ENST00000358835.3|ENST00000368847.4|ENST00000607434.1	272	4.575	1	86.6|0.069	NA|56.55263792|54.67357263	NA	1	CNV	deletion	23290073	NA	NA	NA	NA	NA	NA	NA	NA	NA	NA	NA	NA
3	112390542_112440514	6	112390542	112440514	3	316.48	49972	11	306	375.24	343.545	WISP3:P|LAMA4:P|FAM229B:F|TUBE1:F	protein_coding	ENSG00000112761.14;ENSG00000074935.9;ENSG00000203778.3;ENSG00000112769.14	ENST00000604763.1:1|ENST00000368666.2:1|ENST00000409166.1:1|ENST00000368663.3:1|ENST00000454589.1:1|ENST00000230529.5:1|ENST00000368664.3:1	chr6-112390542-112390861;chr6-112390542-112390889;chr6-112390821-112390861;chr6-112390821-112390883;chr6-112390821-112390889;chr6-112390821-112390889;chr6-112390821-112390889|chr6-112429963-112430642;chr6-112430063-112430642;chr6-112430077-112430642;chr6-112430496-112430642	ENST00000368663.3;ENST00000409166.1;ENST00000368666.2;ENST00000230529.5;ENST00000454589.1;ENST00000604763.1;ENST00000368664.3|ENST00000230538.7;ENST00000522006.1;ENST00000389463.4;ENST00000424408.2	371	1.16944	NA	NA	66.65863647|61.90676945|86.08166707	NA	5	CNV	insertion;deletion;loss;duplication	20981092;23128226;19812545;24416366	NA	NA	NA	NA	NA	NA	Arthropathy, progressive pseudorheumatoid, of childhood, 208230 |Spondyloepiphyseal dysplasia tarda with progressive arthropathy, 208230 |Cardiomyopathy, dilated, 1JJ, 615235	NA	NA	NA	NA	NA
4	176018211_176070267	5	176018211	176070267	1	392.5	52056	10	151.39	402.29	350.65	CDHR2:P|GPRIN1:F|SNCB:F|EIF4E1B:P	protein_coding	ENSG00000175766.7;ENSG00000169258.6;ENSG00000074317.6;ENSG00000074276.6	ENST00000261944.5:4|ENST00000506348.1:4|ENST00000510636.1:4|ENST00000416365.2:2	chr5-176022671-176022698;chr5-176022671-176022769;chr5-176022671-176022975|chr5-176057683-176058065;chr5-176057956-176058065;chr5-176068673-176068779;chr5-176069044-176069166;chr5-176069044-176069166;chr5-176069044-176069178;chr5-176069711-176069788;chr5-176069711-176069788;chr5-176069711-176069788	ENST00000416365.2;ENST00000510636.1;ENST00000261944.5;ENST00000506348.1|ENST00000504597.1;ENST00000503895.1;ENST00000505497.1;ENST00000510473.1;ENST00000318682.6;ENST00000510660.1;ENST00000515458.1	352	0.889583	1	88.6|0.064	58.63045049|90.33365454|32.58853288|43.36906769	NA	7	CNV	deletion;insertion;loss	18987734;17803354;23290073;18288195;21841781	NA	NA	NA	NA	NA	NA	NA|Dementia, Lewy body, 127750	NA	NA	NA	NA	NA
5	31372384_31374074	16	31372384	31374074	1	85.74	1690	11	59.56	89.79	89.715	ITGAX:P|RP11-120K18.3:F	pseudogene;protein_coding	ENSG00000261245.2;ENSG00000140678.12	ENST00000562522.1:4|ENST00000268296.4:4|ENST00000571644.1:4	NA	ENST00000268296.4;ENST00000562522.1;ENST00000571644.1	57	0.681944	NA	NA	60.8287	NA	2	CNV	deletion;loss	23290073;17160897	NA	NA	NA	NA	NA	NA	NA	NA	NA	NA	NA	NA
6	3656475_3707112	16	3656475	3707112	1	137.28	50637	11	98.25	1660.87	141.11	RP11-461A8.4:F|DNASE1:P|SLX4:P|TRAP1:P	sense_overlapping;protein_coding	ENSG00000263235.1;ENSG00000188827.6;ENSG00000126602.6;ENSG00000213918.6	ENST00000570769.1:10|ENST00000407479.1:7|ENST00000570520.1:3|ENST00000570376.1:5|ENST00000571460.1:4|ENST00000570761.1:2|ENST00000573804.1:3|ENST00000246949.5:6|ENST00000572237.1:3|ENST00000570664.1:2|ENST00000576050.1:6|ENST00000570807.1:3	chr16-3661729-3662007;chr16-3690716-3691238;chr16-3692881-3693037;chr16-3692893-3693037;chr16-3692939-3693037;chr16-3701318-3701922;chr16-3704668-3705045;chr16-3704861-3705045;chr16-3704962-3705045;chr16-3704962-3705045;chr16-3704962-3705045;chr16-3705374-3705374;chr16-3705374-3705374;chr16-3705374-3705374;chr16-3705374-3705374;chr16-3705374-3705374;chr16-3705374-3705374;chr16-3705961-3705967;chr…	ENST00000570761.1;ENST00000571460.1;ENST00000570520.1;ENST00000570376.1;ENST00000573804.1;ENST00000570807.1;ENST00000572237.1;ENST00000570664.1;ENST00000576050.1;ENST00000407479.1;ENST00000246949.5;ENST00000570769.1|ENST00000294008.3;ENST00000466154.1;ENST00000486524.1|ENST00000575707.1	126	0.627778	1	20.9|0.405	NA|27.07178993|82.40183088|81.92604192	NA	16	CNV	loss;deletion;gain	19812545;23290073;21841781;19166990;19592680;23128226;21179565;17160897	NA	NA	NA	NA	NA	NA	NA|{Systemic lupus erythematosus, susceptibility to}, 152700 |Fanconi anemia, complementation group P, 613951	Loss of function	Fanconi anemia complementation group P	21240275 ;21240277	NA	NA
7	47504332_47603352	1	47504332	47603352	1	132.62	99020	11	55.93	553.25	239.19	RP11-184J23.2:F|CYP4A22-AS1:P|CYP4A22:P|CYP4X1:P|CYP4Z1:F	pseudogene;protein_coding;lincRNA	ENSG00000225506.2;ENSG00000186160.4;ENSG00000186377.6;ENSG00000225154.2;ENSG00000162365.7	ENST00000444042.2:1	chr1-47603122-47603157;chr1-47603127-47603157;chr1-47603127-47603157|chr1-47515844-47516423	ENST00000444042.2|ENST00000485117.1;ENST00000490948.1;ENST00000371890.3;ENST00000294337.3;ENST00000371891.3|ENST00000466294.1;ENST00000371901.3	317	1.13819	2	33.3:47.2|0.267:0.179	NA|84.52180198|61.1659841|96.75981691	NA	5	CNV	loss;gain;duplication	19812545;19166990;21841781;21179565;23825009	NA	NA	NA	NA	NA	NA	NA	NA	NA	NA	NA	NA
8	47533667_47684537	16	47533667	47684537	1	576.77	150870	11	88.07	610.01	590.56	EIF4BP5:F|PHKB:P|NDUFA5P11:F|RP11-177N22.3:F|RP11-177N22.2:F	pseudogene;sense_intronic;protein_coding	ENSG00000261336.1;ENSG00000259918.1;ENSG00000259866.1;ENSG00000262038.1;ENSG00000102893.11	ENST00000323584.5:17|ENST00000299167.8:17|ENST00000566037.2:5|ENST00000563376.1:3|ENST00000567402.1:9|ENST00000566044.1:17|ENST00000564873.1:1|ENST00000565424.2:1|ENST00000570047.2:8|ENST00000566436.1:3|ENST00000568439.1:3	chr16-47596325-47596406;chr16-47614206-47614269;chr16-47621579-47621669;chr16-47653068-47653340	ENST00000563376.1;ENST00000564873.1;ENST00000566436.1;ENST00000568439.1;ENST00000566037.2;ENST00000566044.1;ENST00000299167.8;ENST00000323584.5;ENST00000565424.2;ENST00000567402.1;ENST00000570047.2	550	1.05	NA	NA	NA|84.33509998	NA	8	CNV	duplication;gain;loss	23825009;17122850;17911159;21841781;19592680;21179565	NA	NA	NA	NA	NA	NA	NA|Phosphorylase kinase deficiency of liver and muscle, autosomal recessive, 261750	NA	NA	NA	NA	NA
9	55088469_55256389	5	55088469	55256389	1	1650.53	167920	10	225.87	5169.34	1454.93	HNRNPH1P3:F|IL31RA:F|IL6ST:P|DDX4:P|AC008914.1:F|CTD-2031P19.5:F|CTD-2031P19.4:F	antisense;pseudogene;protein_coding	ENSG00000248854.1;ENSG00000152670.14;ENSG00000164509.9;ENSG00000262211.1;ENSG00000268280.1;ENSG00000264281.2;ENSG00000134352.15	ENST00000583149.1:4|ENST00000502326.3:10|ENST00000381293.2:3|ENST00000522633.2:7|ENST00000536319.1:8|ENST00000381294.3:9|ENST00000503773.2:11|ENST00000381286.3:2|ENST00000506241.1:3|ENST00000423954.3:3|ENST00000381298.2:10|ENST00000523039.1:3	chr5-55088494-55088635;chr5-55094254-55094399;chr5-55094397-55094399;chr5-55109501-55109600;chr5-55110729-55110999;chr5-55111141-55111251;chr5-55112366-55112605;chr5-55112366-55112605;chr5-55112366-55112985|chr5-55230923-55236912;chr5-55236794-55237647;chr5-55236856-55236912;chr5-55236910-55236912;chr5-55236910-55237647;chr5-55237593-55237595;chr5-55237593-55237595;chr5-55238498-55238579;chr5-552…	ENST00000523039.1;ENST00000506241.1;ENST00000381298.2;ENST00000503773.2;ENST00000502326.3;ENST00000381294.3;ENST00000536319.1;ENST00000583149.1;ENST00000381286.3;ENST00000381293.2;ENST00000522633.2;ENST00000423954.3|ENST00000503129.1;ENST00000511853.1;ENST00000505374.1;ENST00000506511.1;ENST00000354991.5	594	3.61875	2	12.2:94.7|0.583:0.046	NA|52.40905806|44.00746808|37.09347145	NA	10	CNV	duplication;deletion;novel;insertion;gain;loss	24416366;23290073;insertion;16902084;23825009;18451855;17160897;19592680	NA	NA	NA	NA	NA	NA	NA|Amyloidosis, primary localized cutaneous, 2, 613955	NA	NA	NA	NA	NA
10	56435645_56448256	16	56435645	56448256	1	87.15	12611	11	61.9	478.83	89.74	RP11-413H22.2:F|AMFR:P	antisense;protein_coding	ENSG00000159461.10;ENSG00000260621.1	ENST00000290649.5:7|ENST00000492830.1:2|ENST00000565445.1:6|ENST00000568762.1:1|ENST00000568657.1:3|ENST00000563664.1:5|ENST00000567738.1:2|ENST00000564283.1:1	chr16-56448227-56448256;chr16-56448227-56448256	ENST00000564283.1;ENST00000290649.5;ENST00000492830.1;ENST00000567738.1;ENST00000568762.1;ENST00000565445.1;ENST00000563664.1;ENST00000568657.1	97	1.07847	NA	NA	NA|40.09877138	NA	2	CNV	loss;gain	17160897	NA	NA	NA	NA	NA	NA	NA	NA	NA	NA	NA	NA
11	56938307_56970729	16	56938307	56970729	1	224.59	32422	11	160.17	231.07	230.725	HERPUD1:P|RPS24P17:F|SLC12A3:P	pseudogene;protein_coding	ENSG00000243988.1;ENSG00000051108.10;ENSG00000070915.5	ENST00000344114.4:4|ENST00000568358.1:2|ENST00000563781.1:2|ENST00000300302.5:4|ENST00000564678.1:1|ENST00000569429.1:3|ENST00000379792.2:3|ENST00000562914.1:2|ENST00000563911.1:1|ENST00000439977.2:4|ENST00000570273.1:4|ENST00000565966.1:4|ENST00000569569.1:4|ENST00000566550.1:2|ENST00000563343.1:4|ENST00000568676.1:3	chr16-56965960-56966156;chr16-56966059-56966156;chr16-56966059-56966156;chr16-56966059-56966156;chr16-56966072-56966156;chr16-56969166-56969224;chr16-56969313-56969387;chr16-56970599-56970729;chr16-56967096-56967206;chr16-56967120-56967206|chr16-56947315-56947317;chr16-56947315-56948434;chr16-56947315-56948437;chr16-56947315-56949762	ENST00000566550.1;ENST00000563781.1;ENST00000568358.1;ENST00000564678.1;ENST00000563911.1;ENST00000439977.2;ENST00000562914.1;ENST00000568676.1;ENST00000569569.1;ENST00000565966.1;ENST00000300302.5;ENST00000344114.4;ENST00000570273.1;ENST00000379792.2;ENST00000569429.1;ENST00000563343.1|ENST00000569002.1;ENST00000563352.1;ENST00000566786.1;ENST00000438926.2;ENST00000563236.1;ENST00000262502.5	116	2.33333	NA	NA	99.05444471|57.67284992	NA	4	CNV	duplication;loss;deletion	23825009;19592680;23290073	NA	NA	NA	NA	NA	NA	NA|Gitelman syndrome, 263800	NA	NA	NA	NA	NA
12	56970599_56997036	16	56970599	56997036	1	224.4	26437	11	160.17	231.07	230.725	RP11-325K4.2:F|RP11-325K4.3:F|CETP:P|HERPUD1:P|AC012181.1:F	sense_intronic;protein_coding;miRNA	ENSG00000051108.10;ENSG00000261114.1;ENSG00000263441.1;ENSG00000087237.6;ENSG00000261270.1	ENST00000344114.4:3|ENST00000568651.1:4|ENST00000568814.1:2|ENST00000563781.1:4|ENST00000300302.5:5|ENST00000564678.1:5|ENST00000569429.1:3|ENST00000379792.2:5|ENST00000563911.1:4|ENST00000439977.2:5|ENST00000567944.1:2|ENST00000565966.1:3|ENST00000569569.1:1|ENST00000568358.1:3|ENST00000563343.1:3|ENST00000570273.1:5	chr16-56970599-56970729;chr16-56973149-56973271;chr16-56973270-56973271;chr16-56973807-56973959;chr16-56977038-56977460;chr16-56977200-56977209;chr16-56977200-56977793;chr16-56977200-56977793;chr16-56977200-56977793;chr16-56977200-56977798;chr16-56977303-56977469|chr16-56995762-56995891;chr16-56995835-56995891;chr16-56996019-56996208;chr16-56996922-56996998	ENST00000563781.1;ENST00000568358.1;ENST00000564678.1;ENST00000563911.1;ENST00000567944.1;ENST00000568651.1;ENST00000568814.1;ENST00000439977.2;ENST00000569569.1;ENST00000565966.1;ENST00000300302.5;ENST00000344114.4;ENST00000570273.1;ENST00000379792.2;ENST00000569429.1;ENST00000563343.1|ENST00000569082.1;ENST00000200676.3;ENST00000379780.2;ENST00000566128.1	118	1.61597	1	43.3|0.198	NA|48.44615755|99.05444471	NA	1	CNV	loss	19592680	NA	NA	NA	NA	NA	NA	NA|[High density lipoprotein cholesterol level QTL 10], 143470 |Hyperalphalipoproteinemia, 143470	NA	NA	NA	NA	NA
13	63449599_63569935	15	63449599	63569935	1	127.96	120336	11	41.03	128.21	127.42	RAB8B:F|APH1B:P|RPS27L:P	protein_coding	ENSG00000138613.9;ENSG00000166128.8;ENSG00000185088.8	ENST00000261879.5:1|ENST00000380340.4:1|ENST00000559971.1:1|ENST00000380343.4:1|ENST00000559744.1:2|ENST00000560890.1:1|ENST00000560353.1:1	chr15-63568217-63568359;chr15-63569753-63569822;chr15-63569809-63569822;chr15-63569809-63569822;chr15-63569817-63569822|chr15-63449605-63449698;chr15-63449605-63450001;chr15-63450115-63450220	ENST00000559744.1;ENST00000560890.1;ENST00000261879.5;ENST00000380340.4;ENST00000380343.4;ENST00000560353.1;ENST00000559971.1|ENST00000330964.5;ENST00000482846.1;ENST00000411926.1;ENST00000439025.1	755	1.59653	1	41.8|0.208	10.13611178|86.59359191	NA	11	CNV	deletion;loss;gain;novel;duplication;gain+loss	23290073;21841781;insertion;24416366;18775914;19812545	NA	NA	NA	NA	NA	NA	NA	NA	NA	NA	NA	NA
14	65790320_65822786	11	65790320	65822786	1	171.83	32466	10	135.62	190.35	176.53	GAL3ST3:F|CATSPER1:P|SF3B2:P	protein_coding	ENSG00000175294.5;ENSG00000175229.6;ENSG00000087365.10	ENST00000312106.5:2	chr11-65793851-65793988|chr11-65819802-65819855;chr11-65819807-65819855;chr11-65819836-65819855;chr11-65819836-65819855;chr11-65820067-65820190;chr11-65820498-65820563	ENST00000312106.5|ENST00000529577.1;ENST00000534307.1;ENST00000524627.1;ENST00000533595.1;ENST00000531041.1;ENST00000531589.1;ENST00000530322.1;ENST00000524475.1;ENST00000533421.2;ENST00000526653.1;ENST00000528302.1;ENST00000322535.6	213	1.06181	5	28.4:39.0:60.9:49.3:28.3|0.310:0.225:0.130:0.169:0.312	NA|65.06263551|17.44158034	NA	2	CNV	loss	17160897;20364138	NA	NA	NA	NA	NA	NA	NA|Spermatogenic failure 7, 612997	NA	NA	NA	NA	NA
15	67203534_67212010	16	67203534	67212010	1	178.82	8476	11	27.25	205.07	171	HSF4:P|NOL3:F|KIAA0895L:P	protein_coding	ENSG00000102878.11;ENSG00000140939.10;ENSG00000196123.8	ENST00000520833.1:1|ENST00000519601.1:1|ENST00000521624.1:1|ENST00000520304.1:1|ENST00000517685.1:1|ENST00000434833.2:1|ENST00000522295.1:1|ENST00000520528.1:1|ENST00000584272.1:1|ENST00000521916.1:1|ENST00000521314.1:1|ENST00000521374.1:1|ENST00000523562.1:1	chr16-67203182-67203848;chr16-67203534-67203806;chr16-67203534-67203813;chr16-67203534-67203832;chr16-67203534-67203842;chr16-67203534-67203844;chr16-67203628-67203844;chr16-67203686-67203724;chr16-67203686-67203848;chr16-67203702-67203844|chr16-67209507-67210716;chr16-67209507-67210870;chr16-67209507-67210878;chr16-67209507-67210878;chr16-67210633-67210716;chr16-67211913-67211929;chr16-67211913-…	ENST00000522295.1;ENST00000434833.2;ENST00000521314.1;ENST00000521624.1;ENST00000523562.1;ENST00000517685.1;ENST00000521374.1;ENST00000584272.1;ENST00000519601.1;ENST00000520833.1;ENST00000520528.1;ENST00000520304.1;ENST00000521916.1|ENST00000562514.1;ENST00000561679.1;ENST00000568563.1;ENST00000569349.1;ENST00000561621.1;ENST00000290881.7;ENST00000563918.1;ENST00000563902.1;ENST00000563831.2	120	0.713194	NA	NA	78.77017586|86.06962178|43.45940737	NA	6	CNV	loss;deletion;gain	19592680;24416366;20364138;18288195	NA	NA	NA	NA	NA	NA	Cataract 5, multiple types, 116800 |Myoclonus, familial cortical, 614937	Uncertain	cataract Marner type (CAM)	12089525	NA	NA
16	73298733_73441490	2	73298733	73441490	1	204.37	142757	11	41.58	445.11	203.875	RP11-44N22.3:F|SMYD5:P|NOTO:F|SFXN5:P|RAB11FIP5:F	processed_transcript;protein_coding	ENSG00000144040.8;ENSG00000214513.3;ENSG00000272702.1;ENSG00000135631.11;ENSG00000135632.7	ENST00000389501.4:1|ENST00000413491.1:1|ENST00000258100.4:1	chr2-73441350-73441394;chr2-73441350-73441394;chr2-73441366-73441394|chr2-73298835-73298838;chr2-73298835-73298853;chr2-73298835-73298854;chr2-73298835-73298965	ENST00000413491.1;ENST00000389501.4;ENST00000258100.4|ENST00000484123.1;ENST00000272433.2;ENST00000411783.1;ENST00000410065.1;ENST00000416579.1;ENST00000450185.1;ENST00000442582.1;ENST00000485057.1	524	1.85	5	38.3:23.0:17.8:36.4:18.4|0.230:0.376:0.456:0.243:0.445	NA|24.57239219|21.22380149|87.44278487	NA	5	CNV	duplication;deletion	23825009;18987734;23128226;24416366;18451855	NA	NA	NA	NA	NA	NA	NA	NA	NA	NA	NA	NA
17	73448954_73461512	2	73448954	73461512	1	204.37	12558	11	143.09	205.12	203.875	SMYD5:P|CCT7:P|PRADC1:F	protein_coding	ENSG00000135617.3;ENSG00000135624.11;ENSG00000135632.7	ENST00000389501.4:8|ENST00000477038.1:3|ENST00000486518.1:2|ENST00000474652.1:1|ENST00000258100.4:3	chr2-73448954-73449058;chr2-73449883-73449945;chr2-73450164-73450234;chr2-73453072-73454365|chr2-73461366-73461506;chr2-73461436-73461506;chr2-73461436-73461512;chr2-73461437-73461506	ENST00000474652.1;ENST00000486518.1;ENST00000389501.4;ENST00000258100.4;ENST00000477038.1|ENST00000471927.1;ENST00000469844.1;ENST00000473197.1;ENST00000492253.1;ENST00000258091.5;ENST00000461290.1;ENST00000464397.1;ENST00000399032.2;ENST00000398422.2;ENST00000480489.1;ENST00000409924.3;ENST00000473786.1	149	1.04028	NA	NA	24.57239219|14.47843893|14.64105035	NA	1	CNV	deletion	18451855	NA	NA	NA	NA	NA	NA	NA	NA	NA	NA	NA	NA
18	80584412_80638443	16	80584412	80638443	1	86.41	54031	11	59	88	76.98	DYNLRB2:P|RP11-109P11.1:P|RP11-525K10.3:P|RP11-18F14.1:F|CDYL2:P	antisense;protein_coding;lincRNA	ENSG00000259867.1;ENSG00000168589.10;ENSG00000260183.1;ENSG00000260737.1;ENSG00000166446.10	ENST00000561880.1:1|ENST00000568035.1:1|ENST00000305904.6:1|ENST00000562982.1:1|ENST00000570222.1:1|ENST00000338542.5:1	chr16-80584412-80584536;chr16-80584412-80584545;chr16-80584453-80584538;chr16-80584453-80584541;chr16-80584453-80584657|chr16-80631803-80638287;chr16-80637813-80638287;chr16-80637813-80638287;chr16-80637813-80638287	ENST00000570222.1;ENST00000562982.1;ENST00000305904.6;ENST00000568035.1;ENST00000338542.5;ENST00000561880.1|ENST00000568275.1|ENST00000568776.1|ENST00000570137.2;ENST00000562812.1;ENST00000563890.1;ENST00000566173.1	208	2.37847	1	43.9|0.196	78.83642496|12.406649	NA	2	CNV	deletion;gain	18987734;17160897	NA	NA	NA	NA	NA	NA	NA	NA	NA	NA	NA	NA
19	80654660_80696644	16	80654660	80696644	1	87.46	41984	11	33.35	89.84	86.87	RP11-18F14.4:F|CDYL2:P	sense_intronic;protein_coding	ENSG00000166446.10;ENSG00000260064.1	ENST00000563890.1:2|ENST00000566173.1:2|ENST00000562812.1:3|ENST00000570137.2:2|ENST00000561616.1:3|ENST00000567924.1:2	NA	ENST00000567924.1;ENST00000561616.1;ENST00000570137.2;ENST00000562812.1;ENST00000563890.1;ENST00000566173.1	58	0.769444	1	43.9|0.196	NA|12.406649	NA	2	CNV	loss;deletion	21479260;23128226	NA	NA	NA	NA	NA	NA	NA	NA	NA	NA	NA	NA
